# Supplementary material for: The use and misuse of evolutionary psychology in online manosphere communities: The case of female mating strategies
Source: Evol Hum Sci. 2023 Aug 30;5:e28. doi: 10.1017/ehs.2023.22 (PMC10600567; doi:10.1017/ehs.2023.22)
Supplement: Supplementary file 1 [file ehssup.zip]

Archive with 4 entries (4 files):
- S2513843X23000221sup004.pdf
- S2513843X23000221sup003.pdf
- S2513843X23000221sup002.pdf
- S2513843X23000221sup001.pdf
